# Supplementary material for: Screening Genetic Resources of Capsicum Peppers in Their Primary Center of Diversity in Bolivia and Peru
Source: PLoS One. 2015 Sep 24;10(9):e0134663. doi: 10.1371/journal.pone.0134663 (PMC4581705; doi:10.1371/journal.pone.0134663)
Supplement: S1 Dataset — (CSV) [file pone.0134663.s001.csv]

Dataset S1. Biochemical characterization and passport data of the Bolivian and the Peruvian representative subsets
Accesions Code	Country	Region of collection	Species	Growing Sites	Year of sampling	Organisation	Capsaicinoids	Total polyphenols	TEAC	Flavonoids	Quercetin	ASTA	Fat	Promising materials
1	Bolivia	Chuquisaca	C. baccatum	Padilla	2011	Proinpa	56.9	1.48	3.5	11.7	9.9	25	13.1
3	Bolivia	Chuquisaca	C. baccatum	Padilla	2011	Proinpa	6.8	1.8	4.3	8.9	7.6	8	10.7	X
4	Bolivia	Chuquisaca	C. baccatum	Padilla	2011	Proinpa	2.3	1.55	3.7	6.4	4.8	74	11.9	X
6	Bolivia	Chuquisaca	C. frutescens	Padilla	2011	Proinpa	73.4	1.57	3.5	11	9.7	11	14.8
7	Bolivia	Chuquisaca	C. frutescens	Padilla	2011	Proinpa	55.8	1.54	3.9	10.5	7.9	61	15.9
9	Bolivia	Chuquisaca	C. baccatum	Padilla	2011	Proinpa	14	1.7	3.8	12	10.1	60	14
10	Bolivia	Chuquisaca	C. baccatum	Padilla	2011	Proinpa	96	1.95	4.1	9.9	9.1	29	8.7
11	Bolivia	Chuquisaca	C. baccatum	Padilla	2011	Proinpa	22.6	1.7	4.1	11.1	9.5	65	11.8
13	Bolivia	Chuquisaca	C. baccatum	Padilla	2011	Proinpa	81.3	1.87	4.3	11	9.3	79	9.8
24	Bolivia	La Paz	C. baccatum	Mairana	2011	CIFP	196.8	1.74	4.7	8.5	7.1	57	16.3
25	Bolivia	Chuquisaca	C. baccatum	Padilla	2011	Proinpa	89.9	1.6	3.6	10.7	9.1	31	17.1
26	Bolivia	Chuquisaca	C. baccatum	Padilla	2011	Proinpa	34.2	1.7	4.1	9.5	7.6	9	13.1
34	Bolivia	Beni	C. baccatum	Padilla	2011	Proinpa	104.3	1.69	4.5	6.5	4.2	18	9.9
43	Bolivia	Chuquisaca	C. baccatum	Padilla	2011	Proinpa	21.7	1.56	3.6	9.5	8	68	15.5	X
48	Bolivia	Cochabamba	C. baccatum	Cochabamba	2011	CIFP	99.2	1.53	4	14.7	11.8	16	17.9
60	Bolivia	Pando	C. baccatum	Cochabamba	2011	CIFP	91.9	1.8	4.2	20.9	17.7	5	14.3
61	Bolivia	Cochabamba	C. baccatum	Cochabamba	2011	CIFP	38.2	1.92	5.4	7	5.4	12	15.1
66	Bolivia	Tarija	C. baccatum	Cochabamba	2011	CIFP	63.3	2.04	5.4	29.9	24.3	11	7.6
70	Bolivia	Tarija	C. baccatum	Mairana	2011	CIFP	32.6	1.47	3.6	5.8	4.5	61	12
80	Bolivia	Tarija	C. baccatum	Cochabamba	2011	CIFP	11.9	1.79	4.8	8.5	7.1	15	15.1
86	Bolivia	Tarija	C. baccatum	Cochabamba	2011	CIFP	106.7	1.88	5.7	8.4	8.4	80	14.2	X
103	Bolivia	Santa Cruz	C. baccatum	Santa Cruz	2011	CIFP	111.5	1.51	4.4	7.8	5.7	6	11.7
108	Bolivia	Santa Cruz	C. baccatum	Padilla	2011	Proinpa	14.1	1.8	5.8	10.7	9.5	66	16.2	X
122	Bolivia	Santa Cruz	C. baccatum	Santa Cruz	2011	CIFP	149.3	1.36	3.7	4.7	3.2	60	13.3
139	Bolivia	Cochabamba	C. chinense	Santa Cruz	2011	CIFP	239.1	1.43	4.6	3.2	2.6	78	11.8
146	Bolivia	Cochabamba	C. chinense	Santa Cruz	2011	CIFP	126.4	1.35	3.8	4.8	3.2	39	11.8
162	Bolivia	Beni	C. baccatum	Cochabamba	2011	CIFP	313.7	2.13	4.7	10.6	6.9	31	12.2	X
194	Bolivia	Beni	C. baccatum	Santa Cruz	2011	CIFP	41.3	1.29	3.7	2.2	1.3	20	18.6
253	Bolivia	Chuquisaca	NA	NA		Proinpa	NA	NA	NA	NA	NA	NA	NA	X
256	Bolivia	Chuquisaca	C. baccatum	Cochabamba	2011	CIFP	110.1	2.09	5.3	4.8	3.6	101	13.4	X
268	Bolivia	Chuquisaca	C. baccatum	Cochabamba	2011	CIFP	NA	1.82	4.8	6.5	5.3	67	14.9	X
300	Bolivia	Santa Cruz	C. baccatum	Santa Cruz	2011	CIFP	136.9	1.27	3.6	4.7	3.3	57	18.4
312	Bolivia	Santa Cruz	C. baccatum	Santa Cruz	2011	CIFP	210.9	1.86	5.4	6	4.7	8	15.2
314	Bolivia	Santa Cruz	C. baccatum	Santa Cruz	2011	CIFP	159.5	1.31	3.9	7.1	3.9	74	12.7
320	Bolivia	Santa Cruz	C. baccatum	Santa Cruz	2011	CIFP	188.1	1.55	3.8	2.8	1.8	95	9.6	X
321	Bolivia	Santa Cruz	C. chinense	Santa Cruz	2011	CIFP	311.5	1.47	3.8	4.2	3	8	13.4	X
341	Bolivia	Santa Cruz	C. baccatum	Santa Cruz	2011	CIFP	338	1.53	4.3	3.3	3.3	58	9.3	X
353	Bolivia	Santa Cruz	C. baccatum	Cochabamba	2011	CIFP	283	1.34	4.3	2.7	2	56	20.4
360	Bolivia	Santa Cruz	C. baccatum var. baccatum	Mairana	2011	CIFP	281	1.4	3.7	9.8	7.8	36	23.3
366	Bolivia	Santa Cruz	C. baccatum	Mairana	2011	CIFP	338.7	1.43	3.8	13	10.8	38	24.3
369	Bolivia	Santa Cruz	C. eximium	NA		CIFP	NA	NA	NA	NA	NA	NA	NA	X
384	Bolivia	Santa Cruz	C. baccatum var. baccatum	Mairana	2011	CIFP	257.9	1.32	3.8	7.4	6	23	26.1	X
485	Bolivia	Cochabamba	C. annuum	Santa Cruz	2011	CIFP	11.7	1.37	3	5.9	4.5	58	9.7	X
502	Bolivia	Chuquisaca	C. baccatum	Mairana	2011	CIFP	101.4	1.66	4	9.7	7.5	59	17
514	Bolivia	Pando	C. baccatum	Santa Cruz	2011	CIFP	286.2	1.19	3.6	6.7	4	22	13.5	X
517	Bolivia	Pando	C. baccatum	Santa Cruz	2011	CIFP	165.7	1.18	3.5	2.1	2.1	39	27.7	X
520	Bolivia	Beni	C. baccatum	Santa Cruz	2011	CIFP	67	1.38	3.7	2.1	1.3	88	12.8
532	Bolivia	La Paz	C. baccatum	Santa Cruz	2011	CIFP	141.8	1.3	3.1	2.8	2	20	13.6
542	Bolivia	Beni	C. chinense	Santa Cruz	2011	CIFP	250.6	1.53	4.1	3.9	3.3	102	11.8	X
543	Bolivia	Beni	C. chinense	Santa Cruz	2011	CIFP	0.3	1.25	3.1	4.3	3.1	55	11.3	X
581	Bolivia	La Paz	C. frutescens	Santa Cruz	2011	CIFP	1027.9	2.05	6.2	4.5	3.7	69	17.1	X
582	Bolivia	La Paz	C. chinense	Santa Cruz	2011	CIFP	114.2	1.74	5.5	2.4	2.4	99	7.3	X
637	Bolivia	Santa Cruz	C. baccatum	Santa Cruz	2011	CIFP	0.7	1.26	3.1	4.3	3.1	57	10.3	X
654	Bolivia	Santa Cruz	C. baccatum	Santa Cruz	2011	CIFP	186.4	1.58	4.4	8.8	5.9	59	11.6
102 A	Bolivia	Santa Cruz	C. baccatum	Mairana	2011	CIFP	89.1	1.31	3.5	4.6	3.5	19	24.9
102 R	Bolivia	Santa Cruz	C. baccatum	Mairana	2011	CIFP	93.6	1.44	3.5	5.5	4.1	57	19.4
109 A	Bolivia	Santa Cruz	C. baccatum	Mairana	2011	CIFP	163.3	1.41	3.6	7.2	5.9	19	19.6
109 R	Bolivia	Santa Cruz	C. baccatum	Mairana	2011	CIFP	294.9	1.27	4	4.6	3.4	59	32.8	X
319-1	Bolivia	Santa Cruz	C. annuum	Cochabamba	2011	CIFP	NA	1.53	3.6	4	3.2	77	6.7	X
319-2	Bolivia	Santa Cruz	C. baccatum	Santa Cruz	2011	CIFP	1.3	1.37	3	1.6	0.8	79	11.6	X
339 A	Bolivia	Santa Cruz	C. baccatum var. baccatum	Santa Cruz	2011	CIFP	32.8	1.43	3.6	12	7.7	23	19.4	X
339 R	Bolivia	Santa Cruz	C. chinense	Santa Cruz	2011	CIFP	181.9	1.09	3.3	3.6	1.6	35	14.2
75 A	Bolivia	Tarija	C. baccatum	Mairana	2011	CIFP	132.9	1.43	3.7	5.2	3.9	18	17.6
75 R	Bolivia	Tarija	C. baccatum	Mairana	2011	CIFP	104.1	1.43	3.4	6.2	4.8	60	15.6
MA 1628	Bolivia	Santa Cruz	C. baccatum	Mairana	2011	CIFP	371.7	1.62	4.3	3.7	2.2	70	14.3	X
MA 1631	Bolivia	Santa Cruz	C. baccatum var. baccatum	Mairana	2011	CIFP	407.2	1.63	5.2	7.9	6.1	32	21.8	X
MA 1638	Bolivia	Santa Cruz	C. baccatum var. baccatum	Santa Cruz	2011	CIFP	334.1	1.31	3.9	4.4	2.9	15	15.7
MA 1648	Bolivia	La Paz	C. frutescens	Mairana	2011	CIFP	781.3	1.86	5	4.2	2.8	29	14.8	X
MA 1657	Bolivia	La Paz	C. baccatum	Mairana	2011	CIFP	260.4	1.38	3.6	5.4	3.6	12	16.7
MA 1660	Bolivia	La Paz	C. baccatum	Mairana	2011	CIFP	172.2	1.53	4	13.8	11	11	16.5
MA 1664	Bolivia	La Paz	C. baccatum	Mairana	2011	CIFP	415.8	1.53	4.9	10.9	7.5	84	13.9	X
MA 1679	Bolivia	La Paz	C. baccatum	Mairana	2011	CIFP	225.3	1.4	3.8	10.8	8.1	52	18.9
MA 1680	Bolivia	La Paz	C. baccatum	Mairana	2011	CIFP	123.7	1.21	3.3	8	6.1	32	20.2
Nueva Colecta	Bolivia	Chuquisaca	C. eximium	Padilla	2011	Proinpa	454.5	1.69	3.9	0.4	0.4	26	19.4	X
P1	Bolivia	Chuquisaca	C. baccatum	Padilla	2011	Proinpa	4.2	1.96	4.2	8.6	6.3	9	11.1	X
P10	Bolivia	Chuquisaca	C. baccatum	Padilla	2011	Proinpa	NA	1.59	4.1	11.1	8.9	34	12.9	X
P11	Bolivia	Chuquisaca	C. baccatum	Padilla	2011	Proinpa	13.4	1.6	4.3	9.2	7.2	10	14.1
P12	Bolivia	Chuquisaca	C. baccatum	Padilla	2011	Proinpa	14.4	1.51	3.7	7.9	6.3	10	15
P13	Bolivia	Chuquisaca	C. baccatum	Padilla	2011	Proinpa	7.6	1.55	3.8	10	8.6	55	10.4
P14	Bolivia	Chuquisaca	C. baccatum	Padilla	2011	Proinpa	1.3	1.75	4.1	8.8	7.1	54	8.5	X
P15	Bolivia	Chuquisaca	C. baccatum	Padilla	2011	Proinpa	9.8	1.66	3.7	7.9	6.5	45	14.1
P16	Bolivia	Chuquisaca	C. baccatum	Padilla	2011	Proinpa	19	1.64	3.7	10.1	8	68	9.8
P17	Bolivia	Chuquisaca	C. baccatum	Padilla	2011	Proinpa	94.2	1.68	4	9.1	7.2	7	12.1
P18	Bolivia	Chuquisaca	C. baccatum	Padilla	2011	Proinpa	12.9	1.81	4.2	10.7	8.8	25	11.2	X
P19	Bolivia	Chuquisaca	C. baccatum	Padilla	2011	Proinpa	1.9	1.6	3.9	16.3	14.5	57	8.6	X
P2	Bolivia	Chuquisaca	C. baccatum	Padilla	2011	Proinpa	11.2	1.95	4.2	10.9	9.3	62	8.3
P3	Bolivia	Chuquisaca	C. baccatum	Padilla	2011	Proinpa	3.7	1.9	4.2	9.5	7.6	70	9.7	X
P4	Bolivia	Chuquisaca	C. baccatum	Padilla	2011	Proinpa	29	1.96	4.4	12.5	10.5	35	8.5	X
P5	Bolivia	Chuquisaca	C. baccatum	Padilla	2011	Proinpa	35.2	1.86	4.8	8.8	7.5	11	12
P6	Bolivia	Chuquisaca	C. baccatum	Padilla	2011	Proinpa	NA	2.05	4.2	46.8	42.6	127	13.2	X
P7	Bolivia	Chuquisaca	C. baccatum	Padilla	2011	Proinpa	31.5	1.8	4.4	9.7	8.4	75	12.1
P8	Bolivia	Chuquisaca	C. baccatum	Padilla	2011	Proinpa	7.8	1.97	4.6	12.3	10.4	86	10.8
P9	Bolivia	Chuquisaca	C. annuum	Padilla	2011	Proinpa	NA	1.69	4.2	10.6	8.7	13	14.4
PER006942	Peru	Huanuco	C. chinense	Huaral	2012	INIA	439.9	1.64	3.4	2.3	2.3	58	5.3
PER006948	Peru	Ucayali	C. baccatum	Huaral	2012	INIA	273.3	1.86	3.8	15.1	13	42	8.1
PER006951	Peru	Ucayali	C. baccatum	Huaral	2011	INIA	254.5	1.47	3.2	27	22.6	1	5.4	X
PER006952	Peru	Ucayali	C. chinense	Huaral	2012	INIA	637.2	1.65	4	2.1	2.1	4	11.9	X
PER006954	Peru	Ucayali	C. baccatum	Huaral	2012	INIA	257.5	1.69	3.4	7.9	6.8	17	8.3
PER006957	Peru	Ucayali	C. chinense	Huaral	2011	INIA	242.3	1.45	3.6	6.4	5.4	18	8.9				10
PER006958	Peru	Ucayali	C. chinense	Huaral	2011	INIA	530.7	1.64	3.5	6	5.3	4	12.4				11
PER006959	Peru	Ucayali	C. chinense	Huaral	2010	INIA	259.4	3.69	9.2	7.3	6	27	10	X			18
PER006963	Peru	Ucayali	C. baccatum	Huaral	2010	INIA	270.3	2.59	5	5.6	4.5	24	8.2				43
PER006964	Peru	Ucayali	C. baccatum	Huaral	2011	INIA	238.3	1.88	3.6	19.6	15.4	22	6.6				50
PER006965	Peru	Ucayali	C. chinense	Huaral	2012	INIA	532.9	1.62	4.1	4.2	4.2	63	5.1				54
PER006979	Peru	Ucayali	C. chinense	Huaral	2011	INIA	1.2	1.99	4	2.9	2.9	27	2.6				68
PER006982	Peru	Ucayali	C. chinense	Huaral	NA	INIA	NA	NA	NA	NA	NA	NA	NA	X			85
PER006984	Peru	Ucayali	C. chinense	Huaral	2011	INIA	4	1.47	2.1	NA	NA	45	9.5	X			149
PER006985	Peru	Ucayali	C. chinense	Huaral	2012	INIA	326.2	1.41	2.5	1.8	1.8	55	7.3				167
PER006988	Peru	Ucayali	C. chinense	Huaral	2011	INIA	1122	2.07	5.7	2.8	2.8	40	11.3				175
PER006990	Peru	Ucayali	C. chinense	Huaral	2011	INIA	438.5	1.78	3.8	1.7	1.7	27	8.9				181
PER006991	Peru	Ucayali	C. chinense	Huaral	2011	INIA	146.1	1.81	3.6	2.6	2.6	21	6.6	X			221
PER006992	Peru	Ucayali	C. chinense	Huaral	2011	INIA	417.2	1.75	4	8.9	8	31	5.5	X			233
PER006995	Peru	Ucayali	C. chinense	Huaral	2011	INIA	629.2	1.98	5.2	5.6	5	20	17.1	X			242
PER007004	Peru	Ucayali	C. chinense	Huaral	2012	INIA	337	1.61	3.9	2.3	2.3	146	10.4				246
PER007005	Peru	Ucayali	C. chinense	Huaral	2011	INIA	330.2	1.93	3.6	14.1	10.3	18	7.6				298
PER007008	Peru	Ucayali	C. chinense	Huaral	2011	INIA	874.5	2.4	6.5	9.1	6.4	4	13.5	X			301
PER007009	Peru	Ucayali	C. chinense	Huaral	2011	INIA	989.2	1.83	4.4	4	3.4	40	9.4	X			340
PER007013	Peru	Ucayali	C. chinense	Huaral	2012	INIA	4.1	2.04	5.4	9.5	8.3	34	7.4				347
PER007020	Peru	Ucayali	C. frutescens	Huaral	2011	INIA	404.1	2.08	3.4	1.2	1.2	3	6.2				363
PER007021	Peru	Ucayali	C. chinense	Huaral	2012	INIA	504.7	2.38	3.1	1	1	4	5				407
PER007023	Peru	Ucayali	C. chinense	Huaral	2012	INIA	614.4	2.04	3.8	1	1	40	9.5				10
PER007025	Peru	Ucayali	C. chinense	Huaral	2012	INIA	325.4	2.11	3.3	NA	NA	18	6.4				11
PER007026	Peru	Ucayali	C. baccatum	Huaral	2010	INIA	388.7	2.57	5	6.3	5.5	14	17.1	X			18
PER007035	Peru	Ucayali	C. chinense	Huaral	2012	INIA	376.8	1.4	3.3	5.2	4.6	71	6.5				43
PER007040	Peru	Ucayali	C. chinense	Huaral	2012	INIA	1.2	1.34	2.1	1.8	1.8	43	5.9				50
PER007044	Peru	Ucayali	C. baccatum	Huaral	2011	INIA	239.8	1.78	3.5	24.7	21.2	32	10.4				54
PER007046	Peru	Ucayali	C. chinense	Huaral	2012	INIA	700.9	2.13	6.2	5	4.4	41	15.5				68
PER017601	Peru	Lima	C. baccatum	Huaral	2012	INIA	72.1	1.44	2.8	7.6	6.5	17	5.3				85
PER017605	Peru	Lima	C. baccatum	Huaral	2012	INIA	137.8	1.51	3.6	6.8	5.9	18	6.8				149
PER017608	Peru	Lima	C. baccatum	Huaral	2012	INIA	93	1.64	3.2	5.7	4.9	27	4.9				167
PER017610	Peru	Lima	C. baccatum	Huaral	2012	INIA	64.1	1.57	3.5	12.5	11.4	29	5.8				175
PER017612	Peru	Lima	C. annuum	Huaral	2011	INIA	0.6	1.65	3.1	5.4	4.6	5	2.8				181
PER017618	Peru	Lima	C. baccatum	Huaral	2012	INIA	106.6	1.62	3.4	7.9	6.8	18	5.2				215
PER017621	Peru	Lima	C. baccatum	Huaral	2012	INIA	148.7	1.7	3.3	3.7	3.1	21	6				221
PER017623	Peru	Lima	C. annuum	Huaral	2011	INIA	0.6	1.6	3.3	9	7.5	62	2.6				233
PER017625	Peru	Lima	C. baccatum	Huaral	2012	INIA	88.8	1.72	3.5	7.8	7	14	4.8				242
PER017626	Peru	Lima	C. annuum	Huaral	2012	INIA	6.8	1.91	3.8	12.7	11.8	27	4				246
PER017633	Peru	Lambayeque	C. annuum	Huaral	2012	INIA	272.4	1.68	4	3.6	2.7	82	11.1	X			298
PER017635	Peru	Lambayeque	C. annuum	Huaral	2012	INIA	253.8	1.63	3.9	7.5	6.4	81	11.5	X			301
PER017648	Peru	Lambayeque	C. baccatum	Huaral	2012	INIA	52.1	1.8	4	8.9	7.8	24	4.1				340
PER017653	Peru	Lambayeque	C. annuum	Huaral	2012	INIA	341.5	1.67	3.9	5.6	4	52	12	X			347
PER017654	Peru	Lambayeque	C. annuum	Huaral	2012	INIA	158.6	1.63	3.2	0.9	0.9	43	11.2				363
PER017660	Peru	Lambayeque	C. annuum	Huaral	2012	INIA	338.6	1.82	4.3	10	8.6	77	10.1				407
PER017661	Peru	Lambayeque	C. baccatum	Huaral	2011	INIA	103	1.89	5.4	12.4	10.5	58	2.2	X
PER017662	Peru	Lambayeque	C. annuum	Huaral	2012	INIA	419.7	1.75	4.6	5.3	4.2	80	9.1
PER017664	Peru	Lambayeque	C. annuum	Huaral	2012	INIA	602.7	1.84	5.2	13.8	12	92	16.6
PER017665	Peru	Lambayeque	C. annuum	Huaral	2012	INIA	463.5	1.79	5.1	19.2	16	78	14.4	X
PER017667	Peru	Lambayeque	C. annuum	Huaral	2012	INIA	501.5	1.67	4.4	6.2	5.1	60	11.5	X
PER017668	Peru	Lambayeque	C. annuum	Huaral	2012	INIA	683.4	1.96	6.3	29.5	25.1	107	15.1
PER017671	Peru	Lambayeque	C. annuum	Huaral	2012	INIA	111.9	1.86	4.5	8.6	7.8	28	4.6
PER017672	Peru	Lambayeque	C. baccatum	Huaral	2012	INIA	711.7	1.72	4.2	7.2	6	66	15.3
PER017675	Peru	Cajamarca	C. annuum	Huaral	2012	INIA	335.9	1.59	3.3	3.5	2.8	75	12.9
PER017679	Peru	Cajamarca	C. baccatum	Huaral	2012	INIA	90.5	1.83	3.5	6.3	5.6	25	4.8
PER017682	Peru	Cajamarca	C. chinense	Huaral	2012	INIA	334.8	2.19	3.8	NA	NA	11	8.5
PER017683	Peru	Cajamarca	C. baccatum	Huaral	2012	INIA	293.5	1.88	3.3	0.7	0.7	25	5.8
PER017691	Peru	Cajamarca	C. chinense	Huaral	2012	INIA	212.1	1.52	3.3	3.3	3.3	57	2.8	X
PER017692	Peru	Cajamarca	C. baccatum	Huaral	2012	INIA	235.7	1.44	3.4	6.9	6.6	30	8.3
PER017698	Peru	Cajamarca	C. chinense	Huaral	2012	INIA	790.1	2.56	7.7	2.1	2.1	16	7.6	X
PER017699	Peru	Cajamarca	C. chinense	Huaral	2012	INIA	9.2	1.51	2.6	4.6	4.6	24	2.8
PER017701	Peru	San Martin	C. baccatum	Huaral	2012	INIA	583.1	2.07	5.1	2.7	2.7	41	7.8	X
PER017702	Peru	Loreto	C. frutescens	Huaral	NA	INIA	NA	NA	NA	NA	NA	NA	NA	X
PER017704	Peru	San Martin	C. chinense	Huaral	2012	INIA	11.3	1.39	2.5	3.4	3.4	50	3.1
PER017705	Peru	San Martin	C. chinense	Huaral	2012	INIA	128	1.46	3.1	5.2	5.2	63	4.6
PER017707	Peru	San Martin	C. chinense	Huaral	2012	INIA	813.1	2.23	6	6.2	6.2	6	9.2	X
PER017708	Peru	San Martin	C. chinense	Huaral	2012	INIA	2.5	1.58	2.9	6.2	5.7	6	4.1
PER017710	Peru	San Martin	C. chinense	Huaral	2012	INIA	413.3	1.78	4	6.1	6.1	66	5.9	X
PER017711	Peru	San Martin	C. chinense	Huaral	2012	INIA	2.2	1.52	2.6	NA	NA	7	8.1	X
PER017712	Peru	San Martin	C. chinense	Huaral	2012	INIA	573.4	1.85	4.4	6	6	111	8.4
PER017719	Peru	San Martin	C. chinense	Huaral	2012	INIA	46.5	1.54	2.8	3.6	3.6	52	3.3	X
PER017721	Peru	San Martin	C. chinense	Huaral	2012	INIA	237.7	1.43	3.1	2.1	2.1	34	7.2
PER017725	Peru	San Martin	C. chinense	Huaral	NA	INIA	NA	NA	NA	NA	NA	NA	NA	X
PER017728	Peru	San Martin	C. frutescens	Huaral	2012	INIA	1175.4	2.07	7	3.4	3.4	60	11.9	X
PER017732	Peru	San Martin	C. chinense	Huaral	2012	INIA	556.6	1.91	5.1	3.5	3.5	137	9.2	X
PER017735	Peru	San Martin	C. chinense	Huaral	2012	INIA	4.4	1.39	2.5	2.6	2.6	42	3.2
PER017736	Peru	San Martin	C. chinense	Huaral	2012	INIA	103	1.69	3.8	4.3	4.3	8	4.3	X
PER017738	Peru	San Martin	C. baccatum	Huaral	2012	INIA	364.7	1.84	5	3.5	2.8	37	7.5	X
PER017754	Peru	San Martin	C. chinense	Huaral	NA	INIA	NA	NA	NA	NA	NA	NA	NA	X
PER017761	Peru	San Martin	NA	Huaral	NA	INIA	NA	NA	NA	NA	NA	NA	NA	X
PER017784	Peru	Loreto	C. chinense	Huaral	2012	INIA	579.7	1.59	5	2.1	2.1	6	11	X
PER017787	Peru	Loreto	C. chinense	Huaral	2012	INIA	1244.3	2.42	7.8	8	8	10	10.7	X
PER017826	Peru	Loreto	C. annuum	Huaral	2012	INIA	809	2.07	6.5	6.7	5.7	90	13.4	X
PER017833	Peru	Loreto	C. baccatum	Huaral	2011	INIA	59.2	1.56	3.7	23.4	20	15	5.3	X
PER017849	Peru	Puno	C. baccatum	Huaral	2012	INIA	315.5	1.6	4.1	12.7	11	44	9.2	X
PER017875	Peru	Ayacucho	C. baccatum	Huaral	2011	INIA	77.6	1.87	4.6	27.4	25.1	23	3.5
PER017892	Peru	Piura	C. chinense	Huaral	NA	INIA	NA	NA	NA	NA	NA	NA	NA	X
PER017893	Peru	Piura	C. baccatum	Huaral	2012	INIA	173	1.63	3.9	7.9	7	10	6.3	X
PER017908	Peru	Lima	C. annuum	Huaral	2012	INIA	4.3	2	4.1	12.6	11.6	14	3.8
PER017909	Peru	Lima	C. annuum	Huaral	2011	INIA	NA	1.77	3.5	9.5	8.2	75	2.9
PER017910	Peru	Lima	C. annuum	Huaral	2011	INIA	NA	1.79	3.7	8.3	7.3	82	2.6
Proinpa 31	Bolivia	Chuquisaca	C. baccatum var. baccatum	Padilla	2011	Proinpa	438.8	1.51	3.6	1.6	1.6	3	11.8	X
Proinpa 34	Bolivia	Chuquisaca	C. eximium	Padilla	2011	Proinpa	304.1	2.19	4.4	4.6	3.3	33	21.4	X
Proinpa 35	Bolivia	Chuquisaca	C. eximium	Padilla	2011	Proinpa	417.5	1.92	4.2	6.6	6	12	18.9	X
Sacaba	Bolivia	Cochabamba	C. pubescens	Cochabamba	2011	CIFP	237.8	1.86	4.2	2.9	2.1	16	6.9	X
TM	Bolivia	Cochabamba	C. pubescens	Cochabamba	2011	CIFP	223	1.92	4.5	2.3	2.3	14	7.3	X
