# Supplementary material for: Screening Genetic Resources of Capsicum Peppers in Their Primary Center of Diversity in Bolivia and Peru
Source: PLoS One. 2015 Sep 24;10(9):e0134663. doi: 10.1371/journal.pone.0134663 (PMC4581705; doi:10.1371/journal.pone.0134663)
Supplement: S2 Dataset — (CSV) [file pone.0134663.s002.csv]

Dataset S2. Morphological evaluation data of the 23 promising Peruvian accessions at the three repetitions within each of the three locations.
Rep	Rep2	CODNAC	N� ACCES.	Site	Location	NOMCIENTIFICO	Species	Flowering	Plant height	Fruit length	Fruit width	Fruit weight
Rep1	Ch1	PER006951	10	Chiclayo	Ch	C. baccatum	B	83	29	41.5	18.1	8.4
Rep1	Ch1	PER006952	11	Chiclayo	Ch	C. chinense	C	125	23.5	11.1	10	0.5
Rep1	Ch1	PER006959	18	Chiclayo	Ch	C. chinense	C	113	28.1	51.5	23.2	12.2
Rep1	Ch1	PER006984	43	Chiclayo	Ch	C. chinense	C	113	33.1	43.6	13	1.5
Rep1	Ch1	PER006991	50	Chiclayo	Ch	C. chinense	C	111	46.6	51.8	30.1	2.6
Rep1	Ch1	PER006995	54	Chiclayo	Ch	C. chinense	C	112	47	47.2	25.7	5.1
Rep1	Ch1	PER007009	68	Chiclayo	Ch	C. chinense	C	111	41.4	21	13.6	1.8
Rep1	Ch1	PER007026	85	Chiclayo	Ch	C. baccatum	B	110	46.5	26.5	16.4	3.4
Rep1	Ch1	PER017635	149	Chiclayo	Ch	C. annuum	A	88	57.5	21.4	21.8	5.1
Rep1	Ch1	PER017653	167	Chiclayo	Ch	C. annuum	A	95	55	34.5	20.4	6.6
Rep1	Ch1	PER017661	175	Chiclayo	Ch	C. baccatum	B	103	57.5	88.8	20.3	17.7
Rep1	Ch1	PER017667	181	Chiclayo	Ch	C. annuum	A	97	61.4	34.9	18.7	3.5
Rep1	Ch1	PER017701	215	Chiclayo	Ch	C. baccatum	B	110	34.8	45.6	10.3	2.1
Rep1	Ch1	PER017707	221	Chiclayo	Ch	C. chinense	C	112	50.6	20	12.2	1.5
Rep1	Ch1	PER017719	233	Chiclayo	Ch	C. chinense	C	123	36.4	33.1	18.9	5
Rep1	Ch1	PER017728	242	Chiclayo	Ch	C. frutescens	C	115	59.2	25	0.6	0.3
Rep1	Ch1	PER017732	246	Chiclayo	Ch	C. chinense	C	117	37.9	43.4	15.6	2.9
Rep1	Ch1	PER017784	298	Chiclayo	Ch	C. chinense	C	125	42.1	9.6	10.6	0.6
Rep1	Ch1	PER017787	301	Chiclayo	Ch	C. chinense	C	134	37.8	23.6	12.5	1.2
Rep1	Ch1	PER017826	340	Chiclayo	Ch	C. annuum	A	86	40.4	37	12.3	3.3
Rep1	Ch1	PER017833	347	Chiclayo	Ch	C. baccatum	B	109	58.1	88	18.8	14
Rep1	Ch1	PER017849	363	Chiclayo	Ch	C. baccatum	B	116	57.3	45.6	20.2	11.2
Rep1	Ch1	PER017893	407	Chiclayo	Ch	C. baccatum	B	116	42.1	23.9	18	4.4
Rep1	P1	PER006951	10	Pucallpa	P	C. baccatum	B	79	48.4	28.2	18.8	2.6
Rep1	P1	PER006952	11	Pucallpa	P	C. chinense	C	93	48.2	7.2	7.5	0.2
Rep1	P1	PER006959	18	Pucallpa	P	C. chinense	C	77	50.2	43.5	25.1	6.6
Rep1	P1	PER006984	43	Pucallpa	P	C. chinense	C	81	50.1	45.3	12.2	1.4
Rep1	P1	PER006991	50	Pucallpa	P	C. chinense	C	81	65.5	50.6	25.2	7.6
Rep1	P1	PER006995	54	Pucallpa	P	C. chinense	C	84	68.1	39.6	22.2	6.2
Rep1	P1	PER007009	68	Pucallpa	P	C. chinense	C	97	56.5	18	13.9	1.1
Rep1	P1	PER007026	85	Pucallpa	P	C. baccatum	B	93	45.2	20.3	15.9	3
Rep1	P1	PER017635	149	Pucallpa	P	C. annuum	A	57	45.4	22.4	21.5	4.2
Rep1	P1	PER017653	167	Pucallpa	P	C. annuum	A	57	48.9	32	21.8	4.9
Rep1	P1	PER017661	175	Pucallpa	P	C. baccatum	B	97	52.5	69.3	13.5	12.5
Rep1	P1	PER017667	181	Pucallpa	P	C. annuum	A	75	48.8	30.1	17.5	3.3
Rep1	P1	PER017701	215	Pucallpa	P	C. baccatum	B	84	52.9	37.2	11.6	1.6
Rep1	P1	PER017707	221	Pucallpa	P	C. chinense	C	66	71.4	19.4	11.6	1
Rep1	P1	PER017719	233	Pucallpa	P	C. chinense	C	77	63.5	49.1	25.5	10.4
Rep1	P1	PER017728	242	Pucallpa	P	C. frutescens	C	77	48.6	16.9	6	0.5
Rep1	P1	PER017732	246	Pucallpa	P	C. chinense	C	77	52.6	31.5	14.3	1.6
Rep1	P1	PER017784	298	Pucallpa	P	C. chinense	C	121	43.2	7	7.5	0.4
Rep1	P1	PER017787	301	Pucallpa	P	C. chinense	C	93	49	28.7	14.4	2.9
Rep1	P1	PER017826	340	Pucallpa	P	C. annuum	A	50	42.4	41.8	8.7	1.4
Rep1	P1	PER017833	347	Pucallpa	P	C. baccatum	B	93	50.6	62.3	18.5	14.7
Rep1	P1	PER017849	363	Pucallpa	P	C. baccatum	B	77	60	51.1	27	11.4
Rep1	P1	PER017893	407	Pucallpa	P	C. baccatum	B	74	56.6	23.5	20.4	4.5
Rep1	TG1	PER006951	10	Tambo Grande	TG	C. baccatum	B	83	52.8	39.1	19.2	5.7
Rep1	TG1	PER006952	11	Tambo Grande	TG	C. chinense	C	123	36.8	12.3	10	0
Rep1	TG1	PER006959	18	Tambo Grande	TG	C. chinense	C	113	47.5	51.5	23.9	10.6
Rep1	TG1	PER006984	43	Tambo Grande	TG	C. chinense	C	110	49	81.7	20.5	7.9
Rep1	TG1	PER006991	50	Tambo Grande	TG	C. chinense	C	111	62.5	63.5	27.6	11.3
Rep1	TG1	PER006995	54	Tambo Grande	TG	C. chinense	C	112	74	72	32.2	17.9
Rep1	TG1	PER007009	68	Tambo Grande	TG	C. chinense	C	111	67.2	21.5	13.8	0
Rep1	TG1	PER007026	85	Tambo Grande	TG	C. baccatum	B	110	62.3	28.3	22.2	4.2
Rep1	TG1	PER017635	149	Tambo Grande	TG	C. annuum	A	88	49.1	26.7	26.7	8.4
Rep1	TG1	PER017653	167	Tambo Grande	TG	C. annuum	A	95	66.4	45.7	24.9	8.9
Rep1	TG1	PER017661	175	Tambo Grande	TG	C. baccatum	B	103	80.6	79.9	20.7	11.6
Rep1	TG1	PER017667	181	Tambo Grande	TG	C. annuum	A	97	75.5	45.1	23.5	7.9
Rep1	TG1	PER017701	215	Tambo Grande	TG	C. baccatum	B	110	58.3	47.4	12.5	1.5
Rep1	TG1	PER017707	221	Tambo Grande	TG	C. chinense	C	112	89.7	25.3	12.3	1.2
Rep1	TG1	PER017719	233	Tambo Grande	TG	C. chinense	C	123	59.5	61.9	28.1	14.5
Rep1	TG1	PER017728	242	Tambo Grande	TG	C. frutescens	C	115	65.3	29.5	6.5	0.6
Rep1	TG1	PER017732	246	Tambo Grande	TG	C. chinense	C	117	51.4	46.6	15.5	2.9
Rep1	TG1	PER017784	298	Tambo Grande	TG	C. chinense	C	125	63.3	11.2	10.6	0
Rep1	TG1	PER017787	301	Tambo Grande	TG	C. chinense	C	130	57.2	36.7	17.6	2.5
Rep1	TG1	PER017826	340	Tambo Grande	TG	C. annuum	A	86	67.6	53.8	13.9	3.6
Rep1	TG1	PER017833	347	Tambo Grande	TG	C. baccatum	B	109	89.2	99.2	23.9	21.6
Rep1	TG1	PER017849	363	Tambo Grande	TG	C. baccatum	B	116	89.2	74.7	20.9	13.9
Rep1	TG1	PER017893	407	Tambo Grande	TG	C. baccatum	B	112	75	26.7	23	6.1
Rep2	Ch2	PER006951	10	Chiclayo	Ch	C. baccatum	B	84	37.6	33	22.1	5.4
Rep2	Ch2	PER006952	11	Chiclayo	Ch	C. chinense	C	126	29.6	10.7	9.4	0.5
Rep2	Ch2	PER006959	18	Chiclayo	Ch	C. chinense	C	112	31.9	50.4	24.2	12.5
Rep2	Ch2	PER006984	43	Chiclayo	Ch	C. chinense	C	113	40.1	64.2	16.2	4.1
Rep2	Ch2	PER006991	50	Chiclayo	Ch	C. chinense	C	111	51.1	50.2	26.9	14.7
Rep2	Ch2	PER006995	54	Chiclayo	Ch	C. chinense	C	111	52.6	67.1	28.8	9.2
Rep2	Ch2	PER007009	68	Chiclayo	Ch	C. chinense	C	111	56.6	22.5	14.8	1
Rep2	Ch2	PER007026	85	Chiclayo	Ch	C. baccatum	B	110	61.1	27.4	21.2	3.1
Rep2	Ch2	PER017635	149	Chiclayo	Ch	C. annuum	A	88	45.4	22.5	22.7	4.6
Rep2	Ch2	PER017653	167	Chiclayo	Ch	C. annuum	A	95	63.7	38.7	23.8	5.4
Rep2	Ch2	PER017661	175	Chiclayo	Ch	C. baccatum	B	102	48.2	72.7	18.9	16.3
Rep2	Ch2	PER017667	181	Chiclayo	Ch	C. annuum	A	97	61.2	36.8	21.8	5.4
Rep2	Ch2	PER017701	215	Chiclayo	Ch	C. baccatum	B	110	46.9	39.9	12.4	2
Rep2	Ch2	PER017707	221	Chiclayo	Ch	C. chinense	C	112	60.1	17.1	11.7	1.1
Rep2	Ch2	PER017719	233	Chiclayo	Ch	C. chinense	C	124	38.4	49.3	35.7	5
Rep2	Ch2	PER017728	242	Chiclayo	Ch	C. frutescens	C	119	56.5	25.9	6.4	0.4
Rep2	Ch2	PER017732	246	Chiclayo	Ch	C. chinense	C	117	43	36.3	14.8	3.3
Rep2	Ch2	PER017784	298	Chiclayo	Ch	C. chinense	C	125	50.3	11.5	11.8	0.5
Rep2	Ch2	PER017787	301	Chiclayo	Ch	C. chinense	C	134	44.4	32.5	18.3	0.9
Rep2	Ch2	PER017826	340	Chiclayo	Ch	C. annuum	A	86	51	51.1	14.2	2.2
Rep2	Ch2	PER017833	347	Chiclayo	Ch	C. baccatum	B	109	62.5	102.3	24.1	17.1
Rep2	Ch2	PER017849	363	Chiclayo	Ch	C. baccatum	B	116	61.5	53.3	32.7	12
Rep2	Ch2	PER017893	407	Chiclayo	Ch	C. baccatum	B	119	47.7	32.3	24	3.8
Rep2	P2	PER006951	10	Pucallpa	P	C. baccatum	B	77	41.9	30.3	19.8	3.6
Rep2	P2	PER006952	11	Pucallpa	P	C. chinense	C	118	42.6	6.8	6	0.1
Rep2	P2	PER006959	18	Pucallpa	P	C. chinense	C	97	42.4	39.5	24.5	5.2
Rep2	P2	PER006984	43	Pucallpa	P	C. chinense	C	97	47.8	22.8	11.8	1.4
Rep2	P2	PER006991	50	Pucallpa	P	C. chinense	C	66	67.5	33.5	21.3	3.3
Rep2	P2	PER006995	54	Pucallpa	P	C. chinense	C	77	57.6	54.7	26.5	12.1
Rep2	P2	PER007009	68	Pucallpa	P	C. chinense	C	121	52.2	14.2	9.7	0.5
Rep2	P2	PER007026	85	Pucallpa	P	C. baccatum	B	77	47.5	20.3	17.7	2.8
Rep2	P2	PER017635	149	Pucallpa	P	C. annuum	A	57	43.9	18.4	20.8	3.9
Rep2	P2	PER017653	167	Pucallpa	P	C. annuum	A	57	53.5	19.7	15.5	2.1
Rep2	P2	PER017661	175	Pucallpa	P	C. baccatum	B	101	74.3	73.2	13.4	17
Rep2	P2	PER017667	181	Pucallpa	P	C. annuum	A	66	66	34.2	18	3.8
Rep2	P2	PER017701	215	Pucallpa	P	C. baccatum	B	100	45.8	32	8.7	0.9
Rep2	P2	PER017707	221	Pucallpa	P	C. chinense	C	79	57.7	15.2	11.4	0.6
Rep2	P2	PER017719	233	Pucallpa	P	C. chinense	C	92	43.8	43.1	29.5	7.6
Rep2	P2	PER017728	242	Pucallpa	P	C. frutescens	C	77	48	25.8	12.8	1
Rep2	P2	PER017732	246	Pucallpa	P	C. chinense	C	79	61.1	29.4	13.4	1.9
Rep2	P2	PER017784	298	Pucallpa	P	C. chinense	C	77	51.6	25.1	14	1.2
Rep2	P2	PER017787	301	Pucallpa	P	C. chinense	C	57	49.8	28.4	11.1	1.5
Rep2	P2	PER017826	340	Pucallpa	P	C. annuum	A	95	69	100.9	22	15.3
Rep2	P2	PER017833	347	Pucallpa	P	C. baccatum	B	77	63.3	48.9	31.7	13.8
Rep2	P2	PER017849	363	Pucallpa	P	C. baccatum	B	74	67.9	12.5	16.8	1.5
Rep2	P2	PER017893	407	Pucallpa	P	C. baccatum	B	88	55.8	27.4	8.7	1.1
Rep2	TG2	PER006951	10	Tambo Grande	TG	C. baccatum	B	84	30.9	29	19.5	6
Rep2	TG2	PER006952	11	Tambo Grande	TG	C. chinense	C	120	16.7	7	7.8	0.4
Rep2	TG2	PER006959	18	Tambo Grande	TG	C. chinense	C	113	23.3	41.8	23.3	11.9
Rep2	TG2	PER006984	43	Tambo Grande	TG	C. chinense	C	110	32.8	41.7	12.3	3.7
Rep2	TG2	PER006991	50	Tambo Grande	TG	C. chinense	C	111	39.5	48.5	23.5	13.4
Rep2	TG2	PER006995	54	Tambo Grande	TG	C. chinense	C	112	49.9	36.2	22.7	8.9
Rep2	TG2	PER007009	68	Tambo Grande	TG	C. chinense	C	110	33.2	17.3	13.2	2.1
Rep2	TG2	PER007026	85	Tambo Grande	TG	C. baccatum	B	110	40.9	19.9	15.4	5.6
Rep2	TG2	PER017635	149	Tambo Grande	TG	C. annuum	A	89	44.4	23.3	20.1	5.1
Rep2	TG2	PER017653	167	Tambo Grande	TG	C. annuum	A	95	57.8	29.9	21.6	5.9
Rep2	TG2	PER017661	175	Tambo Grande	TG	C. baccatum	B	103	48.6	65.5	13.7	9.6
Rep2	TG2	PER017667	181	Tambo Grande	TG	C. annuum	A	97	53.9	31.3	17.5	5.3
Rep2	TG2	PER017701	215	Tambo Grande	TG	C. baccatum	B	110	32.1	35.8	11.5	2.6
Rep2	TG2	PER017707	221	Tambo Grande	TG	C. chinense	C	112	55.2	20.7	12	0.9
Rep2	TG2	PER017719	233	Tambo Grande	TG	C. chinense	C	123	44.7	48.8	26.6	14.6
Rep2	TG2	PER017728	242	Tambo Grande	TG	C. frutescens	C	115	46.6	17.4	6.7	0.4
Rep2	TG2	PER017732	246	Tambo Grande	TG	C. chinense	C	117	34.5	30.7	15.2	3.4
Rep2	TG2	PER017784	298	Tambo Grande	TG	C. chinense	C	122	41.3	7.3	8.3	0.7
Rep2	TG2	PER017787	301	Tambo Grande	TG	C. chinense	C	129	38.5	27.4	14.8	2.4
Rep2	TG2	PER017826	340	Tambo Grande	TG	C. annuum	A	88	33.1	39.5	9.6	2.8
Rep2	TG2	PER017833	347	Tambo Grande	TG	C. baccatum	B	109	51.3	61.5	18.4	15.4
Rep2	TG2	PER017849	363	Tambo Grande	TG	C. baccatum	B	115	53.6	48.4	24.6	14.5
Rep2	TG2	PER017893	407	Tambo Grande	TG	C. baccatum	B	111	49.8	22	20.3	7.5
Rep3	Ch3	PER006951	10	Chiclayo	Ch	C. baccatum	B	84	55.7	37.5	19.8	5.3
Rep3	Ch3	PER006952	11	Chiclayo	Ch	C. chinense	C	126	48.1	10.4	9.1	0.4
Rep3	Ch3	PER006959	18	Chiclayo	Ch	C. chinense	C	111	54.9	51.2	27.3	11.4
Rep3	Ch3	PER006984	43	Chiclayo	Ch	C. chinense	C	113	54.9	58.1	13.7	3.6
Rep3	Ch3	PER006991	50	Chiclayo	Ch	C. chinense	C	111	69.1	53.5	30.6	13
Rep3	Ch3	PER006995	54	Chiclayo	Ch	C. chinense	C	111	70.3	50.8	26.5	9.1
Rep3	Ch3	PER007009	68	Chiclayo	Ch	C. chinense	C	112	72	22.1	15.8	2.1
Rep3	Ch3	PER007026	85	Chiclayo	Ch	C. baccatum	B	110	79.1	28.1	19.9	5.5
Rep3	Ch3	PER017635	149	Chiclayo	Ch	C. annuum	A	88	59	21.3	22.6	4.7
Rep3	Ch3	PER017653	167	Chiclayo	Ch	C. annuum	A	94	71.6	37.4	20.9	5.4
Rep3	Ch3	PER017661	175	Chiclayo	Ch	C. baccatum	B	102	70.2	85	15.8	10.3
Rep3	Ch3	PER017667	181	Chiclayo	Ch	C. annuum	A	97	65.8	35.6	19.6	5.5
Rep3	Ch3	PER017701	215	Chiclayo	Ch	C. baccatum	B	110	67.2	46.6	10.5	2.5
Rep3	Ch3	PER017707	221	Chiclayo	Ch	C. chinense	C	112	78.5	17.9	11.4	0.9
Rep3	Ch3	PER017719	233	Chiclayo	Ch	C. chinense	C	123	47.8	57.6	29.5	13.2
Rep3	Ch3	PER017728	242	Chiclayo	Ch	C. frutescens	C	118	99.1	25.1	6.2	0.4
Rep3	Ch3	PER017732	246	Chiclayo	Ch	C. chinense	C	117	58.7	46.9	15.3	3.4
Rep3	Ch3	PER017784	298	Chiclayo	Ch	C. chinense	C	125	76.9	11.9	10.9	0.6
Rep3	Ch3	PER017787	301	Chiclayo	Ch	C. chinense	C	132	61.9	38.3	15.2	2.6
Rep3	Ch3	PER017826	340	Chiclayo	Ch	C. annuum	A	86	68.4	43.7	11.5	2.9
Rep3	Ch3	PER017833	347	Chiclayo	Ch	C. baccatum	B	110	77.8	100.9	21.5	14.2
Rep3	Ch3	PER017849	363	Chiclayo	Ch	C. baccatum	B	116	73.4	45.6	28.9	14.1
Rep3	Ch3	PER017893	407	Chiclayo	Ch	C. baccatum	B	118	72.2	31.6	24.4	7
Rep3	P3	PER006951	10	Pucallpa	P	C. baccatum	B	81	38.1	3.09	2.24	4.44
Rep3	P3	PER006952	11	Pucallpa	P	C. chinense	C	79	41.6	0.74	0.65	0.19
Rep3	P3	PER006959	18	Pucallpa	P	C. chinense	C	77	41	3.84	2.48	6.11
Rep3	P3	PER006984	43	Pucallpa	P	C. chinense	C	77	43.8	3.5	1.28	2.26
Rep3	P3	PER006991	50	Pucallpa	P	C. chinense	C	79	64.6	4.66	2.63	7.34
Rep3	P3	PER006995	54	Pucallpa	P	C. chinense	C	57	52.5	4.1	2.63	7.36
Rep3	P3	PER007009	68	Pucallpa	P	C. chinense	C	93	58.8	1.83	1.34	0.91
Rep3	P3	PER007026	85	Pucallpa	P	C. baccatum	B	77	37.8	2.13	1.73	2.39
Rep3	P3	PER017635	149	Pucallpa	P	C. annuum	A	57	40.6	1.96	2.11	4.26
Rep3	P3	PER017653	167	Pucallpa	P	C. annuum	A	66	55.4	2.92	1.82	3.03
Rep3	P3	PER017661	175	Pucallpa	P	C. baccatum	B	73	63.4	8.66	1.42	6.18
Rep3	P3	PER017667	181	Pucallpa	P	C. annuum	A	57	44.2	3.33	1.7	3.62
Rep3	P3	PER017701	215	Pucallpa	P	C. baccatum	B	84	36.1	3.76	1.1	1.51
Rep3	P3	PER017707	221	Pucallpa	P	C. chinense	C	77	53.9	1.49	1.13	1.5
Rep3	P3	PER017719	233	Pucallpa	P	C. chinense	C	97	35.9	3.91	2.48	8.07
Rep3	P3	PER017728	242	Pucallpa	P	C. frutescens	C	77	47.8	1.95	0.71	0.34
Rep4	P3	PER017732	246	Pucallpa	P	C. chinense		79	40.5	2.45	1.19	0.94
Rep3	P3	PER017784	298	Pucallpa	P	C. chinense	C	97	39.8	0.95	0.95	0.42
Rep3	P3	PER017787	301	Pucallpa	P	C. chinense	C	98	45	2.69	1.42	1.2
Rep3	P3	PER017826	340	Pucallpa	P	C. annuum	A	62	36.7	3.74	0.96	1.45
Rep3	P3	PER017833	347	Pucallpa	P	C. baccatum	B	57	54.7	7.74	2.17	8.73
Rep3	P3	PER017849	363	Pucallpa	P	C. baccatum	B	77	43.8	5.45	2.6	7.08
Rep3	P3	PER017893	407	Pucallpa	P	C. baccatum	B	77	45.8	2.87	2.24	5.77
Rep3	TG3	PER006951	10	Tambo Grande	TG	C. baccatum	B	83	38.7	33.756	22.04	4.22
Rep3	TG3	PER006952	11	Tambo Grande	TG	C. chinense	C	120	43.8	10.767	9.19	0.408
Rep3	TG3	PER006959	18	Tambo Grande	TG	C. chinense	C	113	55.7	51.16	24.37	11.82
Rep3	TG3	PER006984	43	Tambo Grande	TG	C. chinense	C	110	65.3	66.822	16.43	4.81
Rep3	TG3	PER006991	50	Tambo Grande	TG	C. chinense	C	110	68.2	52.644	23.578	7.825
Rep3	TG3	PER006995	54	Tambo Grande	TG	C. chinense	C	112	55.9	67.767	30.31	10.149
Rep3	TG3	PER007009	68	Tambo Grande	TG	C. chinense	C	111	90.3	22.98	14.5	1.421
Rep3	TG3	PER007026	85	Tambo Grande	TG	C. baccatum	B	110	70.3	28.013	21.02	5.068
Rep3	TG3	PER017635	149	Tambo Grande	TG	C. annuum	A	88	54.1	21.356	22.75	6.058
Rep3	TG3	PER017653	167	Tambo Grande	TG	C. annuum	A	95	68.7	39.167	24.7	7.73
Rep3	TG3	PER017661	175	Tambo Grande	TG	C. baccatum	B	103	75.1	87.07	18.65	11.2
Rep3	TG3	PER017667	181	Tambo Grande	TG	C. annuum	A	97	79.5	38.929	21.85	6.42
Rep3	TG3	PER017701	215	Tambo Grande	TG	C. baccatum	B	110	58.3	39.49	12.04	2.074
Rep3	TG3	PER017707	221	Tambo Grande	TG	C. chinense	C	112	81.2	17.18	11.46	0.786
Rep3	TG3	PER017719	233	Tambo Grande	TG	C. chinense	C	122	40.4	50.34	36.22	11.99
Rep3	TG3	PER017728	242	Tambo Grande	TG	C. frutescens	C	113	72.5	26.06	5.944	0.435
Rep3	TG3	PER017732	246	Tambo Grande	TG	C. chinense	C	117	51.8	36.52	14.8	1.897
Rep3	TG3	PER017784	298	Tambo Grande	TG	C. chinense	C	123	76.9	11.56	11.87	0.636
Rep3	TG3	PER017787	301	Tambo Grande	TG	C. chinense	C	130	53.4	33.578	16.98	2.203
Rep3	TG3	PER017826	340	Tambo Grande	TG	C. annuum	A	85	57.8	52.81	13.4	2.66
Rep3	TG3	PER017833	347	Tambo Grande	TG	C. baccatum	B	109	76.7	102.143	23.56	15.12
Rep3	TG3	PER017849	363	Tambo Grande	TG	C. baccatum	B	116	64.3	52.911	32.47	17.67
Rep3	TG3	PER017893	407	Tambo Grande	TG	C. baccatum	B	112	62	31.86	23.73	6.659
