# Supplementary material for: Screening Genetic Resources of Capsicum Peppers in Their Primary Center of Diversity in Bolivia and Peru
Source: PLoS One. 2015 Sep 24;10(9):e0134663. doi: 10.1371/journal.pone.0134663 (PMC4581705; doi:10.1371/journal.pone.0134663)
Supplement: S3 Dataset — (CSV) [file pone.0134663.s003.csv]

Dataset S3. Morphological and biochemical evaluation data of the 23 promising Peruvian accessions at the three locations.
CODNAC	N� ACCES.	Location	NOMCIENTIFICO	Species	ASTA	Capsaicinoids	TEAC	Flavonoids	Quercetin	Tocopherols	Phenols	Fat	Flowering	Plant height	Fruit length	Fruit width	Fruit weight
PER006951	10	Ch	C. baccatum	B	31	220.1	3.1	12.3	10.3	2.8	1.63	6.8292	83.66666667	40.76666667	3.7333	2	6.367
PER006952	11	Ch	C. chinense	C	5	720.6	5	3.3	3.3	7.5	2.09	10.8331	125.6666667	33.73333333	1.0733	0.95	0.467
PER006959	18	Ch	C. chinense	C	39	154.4	3.3	11.8	9.6	1.4	1.86	4.5191	112	38.3	5.1033	2.49	12.033
PER006984	43	Ch	C. chinense	C	91	1.3	3.4	5.4	5.4	13.3	1.94	7.336	113	42.7	5.53	1.43	3.067
PER006991	50	Ch	C. chinense	C	55	58.8	2.5	3	3	9.3	1.46	7.0199	111	55.6	5.1833	2.92	10.1
PER006995	54	Ch	C. chinense	C	38	507.3	4.8	2.8	2.8	6.8	2.36	8.1193	111.3333333	56.63333333	5.5033	2.7	7.8
PER007009	68	Ch	C. chinense	C	80	1515.5	4.6	4.9	3.4	12.5	2.13	11.5221	111.3333333	56.66666667	2.1867	1.4733	1.633
PER007026	85	Ch	C. baccatum	B	14	330.6	3.8	10.1	8.6	0.4	1.95	8.2982	110	62.23333333	2.7333	1.9167	4
PER017635	149	Ch	C. annuum	A	91	264.5	3.3	9	6.8	26.7	1.73	13.8249	88	53.96666667	2.1733	2.2367	4.8
PER017653	167	Ch	C. annuum	A	64	234.8	3.9	5.1	2.9	23.4	2.01	14.9586	94.66666667	63.43333333	3.6867	2.17	5.8
PER017661	175	Ch	C. baccatum	B	50	187.5	3.5	12.8	9.9	22.9	1.8	9.274	102.3333333	58.63333333	8.2167	1.8333	14.767
PER017667	181	Ch	C. annuum	A	69	315.2	4.4	9.2	5.9	20.8	2.18	14.3899	97	62.8	3.5767	2.0033	4.8
PER017701	215	Ch	C. baccatum	B	38	434	4.6	5	5	5.3	2.13	9.5967	110	49.63333333	4.4033	1.1067	2.2
PER017707	221	Ch	C. chinense	C	7	962.1	5.5	8.6	6.5	16.1	2.23	11.8692	112	63.06666667	1.8333	1.1767	1.167
PER017719	233	Ch	C. chinense	C	53	57.9	2.9	3.6	3.6	12.7	1.75	5.9865	123.3333333	40.86666667	4.6667	2.8033	7.733
PER017728	242	Ch	C. frutescens	C	44	1333	6.8	7.5	7.5	20.3	2.59	10.1056	117.3333333	71.6	2.5333	0.44	0.367
PER017732	246	Ch	C. chinense	C	94	477.8	4.5	2.5	2.5	9.2	1.93	13.9769	117	46.53333333	4.22	1.5233	3.2
PER017784	298	Ch	C. chinense	C	8	636.4	4.6	3	3	12.2	1.99	8.6395	125	56.43333333	1.1	1.11	0.567
PER017787	301	Ch	C. chinense	C	13	1209.6	6.8	13.8	13.8	19.9	2.77	10.0452	133.3333333	48.03333333	3.1467	1.5333	1.567
PER017826	340	Ch	C. annuum	A	77	507	4.7	13.2	11.1	15.7	2.12	10.6184	86	53.26666667	4.3933	1.2667	2.8
PER017833	347	Ch	C. baccatum	B	41	119	4.5	7	5.2	7.1	2.09	9.3485	109.3333333	66.13333333	9.7067	2.1467	15.1
PER017849	363	Ch	C. baccatum	B	41	288.8	4	12.1	10.1	11.8	2.08	7.5457	116	64.06666667	4.8167	2.7267	12.433
PER017893	407	Ch	C. baccatum	B	11	275.3	3.8	12.6	11.3	0.2	1.89	6.0933	117.6666667	54	2.9267	2.2133	5.067
PER006951	10	P	C. baccatum	B	21	98.9	2.6	4.3	4.3	3.5	1.52	7.0252	79	42.8	2.98	2.0333	3.547
PER006952	11	P	C. chinense	C	5	629.5	4.7	3	3	7.7	2.07	9.3956	96.66666667	44.13333333	0.7133	0.6667	0.163
PER006959	18	P	C. chinense	C	18	79.2	2.7	6.1	4.5	2.2	1.54	3.6209	83.66666667	44.53333333	4.0467	2.48	5.97
PER006984	43	P	C. chinense	C	28	1	2.9	3.7	3.7	5.4	1.58	7.4075	85	47.23333333	3.4367	1.2267	1.687
PER006991	50	P	C. chinense	C	21	64.8	2.4	3	3	6.5	1.43	5.9541	75.33333333	65.86666667	4.3567	2.4267	6.08
PER006995	54	P	C. chinense	C	13	47.5	5	3.4	3.4	3.4	2.13	7.3119	72.66666667	59.4	4.51	2.5	8.553
PER007009	68	P	C. chinense	C	56	684.5	4.9	2.4	2.4	18.4	1.93	9.2389	103.6666667	55.83333333	1.6833	1.2333	0.837
PER007026	85	P	C. baccatum	B	9	160.6	3.5	6.2	6.2	0.9	1.78	8.4873	82.33333333	43.5	2.0633	1.6967	2.73
PER017635	149	P	C. annuum	A	65	135.3	3.1	2.2	2.2	29.1	1.5	11.5866	57	43.3	2.0133	2.1133	4.12
PER017653	167	P	C. annuum	A	54	270.3	3.4	3.6	2.1	24.2	1.74	10.4872	60	52.6	2.6967	1.85	3.343
PER017661	175	P	C. baccatum	B	29	166	3.7	5.4	4.2	20.1	1.67	7.995	90.33333333	63.4	7.6367	1.37	11.893
PER017667	181	P	C. annuum	A	58	267.8	4.8	3.4	1.6	21.3	1.92	12.6817	66	53	3.2533	1.75	3.573
PER017701	215	P	C. baccatum	B	18	212.8	5.6	2.8	2.8	4.2	2.18	8.3392	89.33333333	44.93333333	3.56	1.0433	1.337
PER017707	221	P	C. chinense	C	6	688.9	5	2.9	2.9	27.1	1.95	11.1166	74	61	1.65	1.1433	1.033
PER017719	233	P	C. chinense	C	30	24.4	2.7	3.1	3.1	11.9	1.46	6.1719	88.66666667	47.73333333	4.3767	2.66	8.69
PER017728	242	P	C. frutescens	C	25	514.2	5.1	7.3	7.3	26.9	2.4	8.3942	77	48.13333333	2.0733	0.8633	0.613
PER017732	246	P	C. chinense	C	70	254.7	4.3	2.4	2.4	18.3	1.87	9.3179	78.33333333	51.4	2.8467	1.32	1.48
PER017784	298	P	C. chinense	C	5	308.1	3.6	3.3	3.3	12.5	1.81	8.8811	98.33333333	44.86666667	1.3867	1.0333	0.673
PER017787	301	P	C. chinense	C	9	821	7	5.7	5.7	20.7	2.76	9.8359	82.66666667	47.93333333	2.8	1.3233	1.867
PER017826	340	P	C. annuum	A	72	303.5	4.4	10	7.5	24.1	1.93	11.6762	69	49.36666667	6.0033	1.3433	6.05
PER017833	347	P	C. baccatum	B	15	121.2	4.5	5.1	4	5.1	1.98	7.2408	75.66666667	56.2	6.2867	2.3967	12.41
PER017849	363	P	C. baccatum	B	18	586.7	3.2	7.1	5.9	11.5	1.75	4.983	76	57.23333333	3.9367	2.3267	6.66
PER017893	407	P	C. baccatum	B	7	134.5	2.9	7	6	0.3	1.63	6.2655	79.66666667	52.73333333	2.6533	1.7167	3.79
PER006951	10	TG	C. baccatum	B	17	194.6	3.2	3.9	3.9	3.7	1.59	6.1209	83.33333333	40.8	3.3952	2.0247	5.307
PER006952	11	TG	C. chinense	C	3	778.3	4.8	2.4	2.4	6.8	1.94	9.9154	121	32.43333333	1.0022	0.8997	0.269
PER006959	18	TG	C. chinense	C	23	154.5	3	7.3	5.6	2.4	1.49	2.9	113	42.16666667	4.8153	2.3857	11.44
PER006984	43	TG	C. chinense	C	40	15.5	2.3	2.8	2.8	4.7	1.39	5.5229	110	49.03333333	6.3407	1.641	5.47
PER006991	50	TG	C. chinense	C	41	3.7	2.1	2.6	2.6	14.3	1.34	5.6148	110.6666667	56.73333333	5.4881	2.4893	10.842
PER006995	54	TG	C. chinense	C	24	161.7	3.2	3.8	3.8	8.8	1.66	5.4466	112	59.93333333	5.8656	2.8403	12.316
PER007009	68	TG	C. chinense	C	45	398.3	4.9	1.8	1.8	9	1.98	11.6914	110.6666667	63.56666667	2.0593	1.3833	1.174
PER007026	85	TG	C. baccatum	B	8	252.7	3.6	4.8	4.8	0.8	1.75	9.2797	110	57.83333333	2.5404	1.954	4.956
PER017635	149	TG	C. annuum	A	60	235.8	3.7	5.2	3.5	23	1.56	11.9965	88.33333333	49.2	2.3785	2.3183	6.519
PER017653	167	TG	C. annuum	A	36	320.7	3.3	3.4	2.3	16.5	1.58	13.7535	95	64.3	3.8256	2.3733	7.51
PER017661	175	TG	C. baccatum	B	37	187.8	3.6	5.8	4.2	18.5	1.65	8.0326	103	68.1	7.749	1.7683	10.8
PER017667	181	TG	C. annuum	A	52	374.2	3.8	4.1	2.6	16.7	1.59	13.1969	97	69.63333333	3.8443	2.095	6.54
PER017701	215	TG	C. baccatum	B	26	452.7	4.2	2.1	2.1	5.3	1.7	7.902	110	49.56666667	4.0897	1.2013	2.058
PER017707	221	TG	C. chinense	C	7	868.1	5.1	3.5	3.5	16.7	1.93	8.7698	112	75.36666667	2.106	1.192	0.962
PER017719	233	TG	C. chinense	C	12	77.8	2	1.8	1.8	3.3	1.39	4.496	122.6666667	48.2	5.368	3.0307	13.697
PER017728	242	TG	C. frutescens	C	35	1210.3	6.3	4.7	4.7	20.9	2.28	9.5907	114.3333333	61.46666667	2.432	0.6381	0.478
PER017732	246	TG	C. chinense	C	29	596.3	3.9	1.3	1.3	3.1	1.77	9.6612	117	45.9	3.794	1.5167	2.732
PER017784	298	TG	C. chinense	C	6	782.2	5	1.6	1.6	9.8	2.01	8.4252	123.3333333	60.5	1.002	1.0257	0.445
PER017787	301	TG	C. chinense	C	8	1347.8	6.1	4.3	4.3	8.8	2.5	10.2655	129.6666667	49.7	3.2559	1.646	2.368
PER017826	340	TG	C. annuum	A	43	459.2	4.1	6.7	5.4	11.6	1.68	12.2541	86.33333333	52.83333333	4.8703	1.23	3.02
PER017833	347	TG	C. baccatum	B	21	82.2	2.3	4.1	3.4	5.5	1.41	7.3538	109	72.4	8.7614	2.1953	17.373
PER017849	363	TG	C. baccatum	B	28	279	3.3	6.8	5.6	11.1	1.57	7.1376	115.6666667	69.03333333	5.867	2.599	15.357
PER017893	407	TG	C. baccatum	B	6	214	3.1	4.4	3.9	0.7	1.48	4.6331	111.6666667	62.26666667	2.6853	2.2343	6.753
